# Supplementary material for: Genomic Characterization of Multidrug-Resistant Escherichia coli from Bovine Mastitis and Therapeutic Evaluation of Thanatin Combined with Gallium Nitrate
Source: Microorganisms. 2026 Jul 14;14(7):1538. doi: 10.3390/microorganisms14071538 (PMC13413798; doi:10.3390/microorganisms14071538)
Supplement: Supplementary file 1 [file microorganisms-14-01538-s001.zip]

Archive with 1 entries (1 files):
- microorganisms-4383919-supplementary.pdf
